# Supplementary material for: Matrix Metalloproteinase 1: Role in Sarcoma Biology
Source: PLoS One. 2010 Dec 8;5(12):e14250. doi: 10.1371/journal.pone.0014250 (PMC2999525; doi:10.1371/journal.pone.0014250)
Supplement: Table S1 — Data from the second experiment showing comparison of second independent MMP1 silenced clone T6-7 and its respective control group. (0.03 MB XLS) [file pone.0014250.s001.xls]

## Sheet: Sheet1
Results for T6-7 and its Control Clone
Primary Tumor Size (Average, mm cube)
Time	Control		T6-7
2 weeks	38.18		453.149
5 weeks	322.143		953.078
Tumor Vascularity (Average # red pixels)
Control		T6-7
27868		53396
Metastatic Area (Average)
Control		T6-7
30.0912		25.0071
